# Supplementary material for: Normalization with genes encoding ribosomal proteins but not GAPDH provides an accurate quantification of gene expressions in neuronal differentiation of PC12 cells
Source: BMC Genomics. 2010 Jan 29;11:75. doi: 10.1186/1471-2164-11-75 (PMC2831847; doi:10.1186/1471-2164-11-75)
Supplement: Additional file 1 — RT-qPCR assay design and performance. Efficiencies of amplification and inter/intra-assay precisions of the assays used to measure the twenty candidate reference genes, two commonly used housekeeping genes and three target genes quantified in this study. [file 1471-2164-11-75-S1.ZIP]

## Sheet: Sheet1
	Additional File 1 – RT-qPCR assay design and performance.
	Efficiencies of amplification and inter/intra-assay precisions of the assays used to measure the twenty candidate reference genes, two commonly used housekeeping genes and three target genes quantified in this study.
	Gene	Accession	Primer-Forward	Primer-Reverse	Assay Efficiency	Sample CV	Intra-Assay CV	Inter-Assay CV
	RPL29	NM_017150.1	ACAGAAATGGCATCAAGAAACCC	TCTTGTTGTGCTTCTTGGCAAA	0.964	0.211	0.153	0.168
	RPL10a	NM_031065.1	GGTGGCCAAAGTGGATGAGG	CATCGGTCATCTTCACGTGG	1.012	0.269	0.118	0.128
	LOC292640	XM_214819.3	GTCCACAGACTGTCCCAGCCAT	AGCCCGAGCAAAGTCCTCTG	0.999	0.265	0.198	0.217
	LOC498143	XM_573353.1	ACCAGCTGAAATTTGCCCGA	GTGGAATCTTCACCAACCCA	0.959	0.418	0.165	0.188
	LOC317275	XM_228615.3	CCGTCATGCTACCAAGAATAGAGTG	TCTAGTTGAGCTGCCGGATGAG	0.96	0.293	0.083	0.094
	RPS15	NM_017151.2	TTCACCTACCGTGGCGTGGA	TGAGTGCTGCTTCCTCCGCA	0.99	0.276	0.155	0.148
	ARBP	NM_022402.1	GGTCCTGGCTTTGTCTGTGG	CAGCCGCAAATGCAGATGGA	0.99	0.318	0.11	0.11
	RPL14	NM_022949.1	GCCAAGATGACAGATTTTGATCG	GAGAGCAGCTCTCTGGAGTTTCTTC	0.985	0.359	0.085	0.087
	EEF1A1	NM_175838.1	GATGCTGCCATTGTTGACAT	TGTCTGCCTCATGTCACGAA	0.945	0.344	0.133	0.142
	RPS15A	NM_053982.1	TCAACAACGCGGAGAAGAGG	CACCAATGTAGCCATGCTTCATC	0.998	0.376	0.16	0.17
	RPL18	NM_031102.1	AAGGGCCGAGAGGTGTACCGACACT	TCGAACTTCCGGCCCTTGGA	0.974	0.498	0.188	0.202
	REPS1 (P)	XM_214954.3	ACGCAATAAGGAGACCAACA	TCCAGTTGAACTTCCAGGGA	0.96	0.33	0.122	0.141
	LOC363720	XM_343995.2	AAAGCCAGGACATCGTGAATCA	AGCAGATGGCAAACTTCTGGC	0.972	0.405	0.094	0.106
	CNOT8	NM_001008382.1	CCCTTCTGGAATCAACACGT	GAACTGCAGCCCTGAGTTGG	0.958	0.326	0.076	0.089
	RTCD1	NM_001004227.1	ACGGGACCAGTCACACTCCA	GGCATCTTCCTCCTCTTCTG	0.988	0.471	0.082	0.091
	RPL19	NM_031103.1	ACCTGGATGCGAAGGATGAG	ACCTTCAGGTACAGGCTGTG	0.962	0.242	0.121	0.115
	NDUFB6 (P)	XM_216378.3	CTGGAGCGATTCTGGAATAACTTTT	GGTATGATCACATGGGAAACAGTGA	0.942	0.392	0.12	0.13
	RPL9	NM_001007598.2	TATCAGGAAGTTTTTGGATGGCATC	TCAGGATCTTGTTTCTGAAGCTAGG	0.982	0.598	0.112	0.122
	LOC499803	XM_575143.1	CCTGGGACCCAAGCGGTAAGAT	ATGGGGGTGGTGGGCAAGAT	0.966	0.345	0.199	0.212
	RPL3	NM_198753.1	TGGGCAAGATGAGATGATTGACGTC	GGGTCTTTCGGGGCAGCTTCTTT	1.01	0.315	0.131	0.139
	ACTB	NM_031144	GCTATGAGCTGCCTGACGGT	GTTTCATGGATGCCACAGGA	0.925	0.416	0.074	0.083
	GAPDH	NM_017008	ACCACGAGAAATATGACAACTCCC	CCAAAGTTGTCATGGATGACC	0.964	0.37	0.05	0.049
	EGR1	NM_012551.1	AAGGGGAGCCGAGCGAACAA	GATAACTTGTCTCCACCAGCGCC	0.902	0.841	0.104	0.108
	ITGA1	NM_030994.1	GTCTGAGGTTCTCAAAAGAGGCAC	TCACTTGACTCAGGTCGGAAGG	0.996	0.828	0.055	0.059
	CRYAB	NM_012935.2	TGCGGGCACCTAGCTGGATT	CCTCTGGAGAGAAGTGCTTCACG	0.976	0.504	0.073	0.078
