# Supplementary material for: Normalization with genes encoding ribosomal proteins but not GAPDH provides an accurate quantification of gene expressions in neuronal differentiation of PC12 cells
Source: BMC Genomics. 2010 Jan 29;11:75. doi: 10.1186/1471-2164-11-75 (PMC2831847; doi:10.1186/1471-2164-11-75)
Supplement: Additional file 2 — Stability rankings of twenty candidate reference genes, ACTB and GAPDH in treatment and time-point subgroups. Stability rankings were determined by NormFinder (Italic) and geNorm, for each stimulus (Additional File 2A) or time point (Additional File 2B) subgroup. The top two candidate genes (RPL19 and RPL29) in overall ranking (Figure 4) were bolded in red and the two HKGs were bolded and highlighted in grey. [file 1471-2164-11-75-S2.ZIP]

## Sheet: Addtional file 2A
	Additional File 2 – Stability rankings of twenty candidate reference genes, ACTB and GAPDH in treatment and time-point subgroups.
	Stability rankings were determined by NormFinder (Italic) and geNorm, for each stimulus (Additional File 2A) or time point (Additional File 2B) subgroup.
	The top two candidate genes (RPL19 and RPL29) in overall ranking (Figure 4) were bolded in red and the two HKGs were bolded and highlighted in grey.
	NGF			GDNF-GFRα1a-RET9			GDNF-GFRα1-RET51			Forskolin			KCl			Y27632
	NormFinder	geNorm		NormFinder	geNorm		NormFinder	geNorm		NormFinder	geNorm		NormFinder	geNorm		NormFinder	geNorm
	Rpl29	Rpl10a		Rpl3	Rpl19		LOC292640	LOC292640		Rpl19	Rpl19		Rpl19	Rpl19		Rpl29	Rpl29
	Rpl10a	Rpl29		Rpl19	Rpl3		Eef1a1	Eef1a1		Rpl29	Rpl29		Reps1(p)	Reps1(p)		Rpl19	Rpl19
	Rpl19	Cnot8		Rpl29	LOC292640		Rpl19	Rpl19		LOC498143	LOC498143		Rpl3	LOC292640		Rpl10a	Rpl10a
	Ndufb6(p)	Rpl19		LOC292640	Rpl29		Rpl29	Rpl29		Rpl3	Rps15		LOC498143	Rpl3		LOC499803	LOC292640
	Cnot8	Rps15		LOC498143	Reps1(p)		LOC499803	LOC499803		LOC363720	Arbp		LOC292640	LOC498143		LOC292640	Reps1(p)
	LOC498143	LOC292640		Rps15a	LOC317275		Arbp	Arbp		LOC292640	Rpl3		Arbp	LOC499803		Rpl3	Cnot8
	LOC292640	LOC498143		LOC317275	LOC498143		Rpl3	Rps15		Arbp	LOC292640		LOC317275	Cnot8		Reps1(p)	LOC499803
	Rps15	Ndufb6(p)		Reps1(p)	Rps15a		Rps15	Rpl3		Rps15	Cnot8		LOC499803	Arbp		Cnot8	Rpl3
	Rpl3	Rtcd1		LOC499803	Ndufb6(p)		Reps1(p)	LOC317275		LOC317275	Reps1(p)		Rps15	Rps15		Arbp	Arbp
	Rtcd1	Actb		Ndufb6(p)	LOC499803		Ndufb6(p)	Reps1(p)		LOC499803	LOC363720		Gapdh	Rpl29		Rps15	Rps15
	Actb	Rps15a		Cnot8	Cnot8		LOC498143	Cnot8		Reps1(p)	LOC499803		LOC363720	LOC317275		Ndufb6(p)	LOC363720
	LOC499803	LOC499803		LOC363720	Arbp		LOC317275	Ndufb6(p)		Rtcd1	LOC317275		Cnot8	Rps15a		LOC317275	Rpl14
	Rps15a	Rpl3		Eef1a1	LOC363720		Rps15a	Rps15a		Gapdh	Ndufb6(p)		Eef1a1	LOC363720		LOC363720	Ndufb6(p)
	Reps1(p)	Reps1(p)		Arbp	Rpl14		Rpl10a	LOC498143		Ndufb6(p)	Rps15a		Rpl14	Rpl14		Rtcd1	Eef1a1
	Eef1a1	Arbp		Rpl14	Rpl18		Cnot8	Rtcd1		Cnot8	Gapdh		Rpl10a	Gapdh		Eef1a1	Rtcd1
	Rpl18	Rpl18		Rpl18	Eef1a1		Rtcd1	Rpl10a		Rpl14	Rpl14		Rpl29	Actb		Rps15a	LOC317275
	Arbp	LOC363720		Rtcd1	Rps15		Rpl14	Rpl14		Eef1a1	Rtcd1		Rps15a	Eef1a1		LOC498143	Rps15a
	LOC363720	Eef1a1		Rps15	Actb		Gapdh	Gapdh		Rps15a	Eef1a1		Ndufb6(p)	Rtcd1		Rpl14	LOC498143
	Rpl14	Rpl14		Actb	Rtcd1		Actb	Actb		Rpl10a	Rpl10a		Rtcd1	Ndufb6(p)		Gapdh	Gapdh
	LOC317275	LOC317275		Rpl10a	Rpl10a		LOC363720	LOC363720		Rpl18	Rpl18		Actb	Rpl10a		Actb	Actb
	Rpl9	Rpl9		Gapdh	Gapdh		Rpl9	Rpl18		Actb	Actb		Rpl18	Rpl18		Rpl18	Rpl18
	Gapdh	Gapdh		Rpl9	Rpl9		Rpl18	Rpl9		Rpl9	Rpl9		Rpl9	Rpl9		Rpl9	Rpl9

## Sheet: Addtional file 2B
	Additional File 2 – Stability rankings of twenty candidate reference genes, ACTB and GAPDH in treatment and time-point subgroups.
	Stability rankings were determined by NormFinder (Italic) and geNorm, for each stimulus (Additional File 2A) or time point (Additional File 2B) subgroup.
	The top two candidate genes (RPL19 and RPL29) in overall ranking (Figure 4) were bolded in red and the two HKGs were bolded and highlighted in grey.
	0.5 h			6 h			24 h			72 h
	NormFinder	geNorm		NormFinder	geNorm		NormFinder	geNorm		NormFinder	geNorm
	Rpl19	Rpl19		Rpl19	Rpl19		Rpl19	Rpl19		Rps15a	Rps15a
	Eef1a1	Eef1a1		Arbp	Rpl29		Eef1a1	Rpl29		Rpl29	Rpl29
	Rpl29	Arbp		Rpl29	Arbp		Rpl29	Eef1a1		Rpl19	Ndufb6(p)
	Arbp	Rpl29		Ndufb6(p)	LOC292640		Rpl3	LOC292640		Ndufb6(p)	Rpl3
	LOC363720	LOC363720		LOC292640	Rpl3		LOC292640	Rpl3		Rpl3	Rpl19
	Rpl3	Gapdh		Rpl3	Ndufb6(p)		Rps15a	Rps15a		LOC292640	LOC292640
	Ndufb6(p)	Rpl3		LOC363720	Gapdh		Cnot8	Cnot8		Cnot8	Cnot8
	Rps15	Ndufb6(p)		Gapdh	Rps15		Arbp	Rps15		Rpl14	Rpl14
	Gapdh	Rps15		Eef1a1	LOC363720		Rps15	Arbp		Rtcd1	Rtcd1
	LOC292640	LOC292640		Rps15	LOC499803		Ndufb6(p)	Ndufb6(p)		LOC317275	LOC317275
	Cnot8	Cnot8		LOC499803	Eef1a1		Rpl10a	LOC317275		Rps15	Rps15
	LOC317275	LOC317275		Rps15a	Rpl10a		LOC317275	Rpl14		Rpl10a	Eef1a1
	Rps15a	LOC499803		Rpl10a	Rps15a		Rpl14	LOC363720		Arbp	Arbp
	LOC499803	Reps1(p)		Cnot8	Cnot8		LOC363720	Rpl10a		Gapdh	LOC499803
	Rpl18	Rps15a		Rtcd1	Rpl18		Reps1(p)	LOC498143		LOC499803	Rpl18
	Rpl14	Actb		Rpl18	Reps1(p)		Rtcd1	Reps1(p)		Rpl18	LOC498143
	Rtcd1	Rpl18		LOC317275	LOC317275		LOC498143	Rtcd1		Eef1a1	Gapdh
	Reps1(p)	Rpl14		Rpl9	Rtcd1		Rpl18	LOC499803		Reps1(p)	Rpl10a
	LOC498143	Rtcd1		LOC498143	LOC498143		LOC499803	Rpl18		LOC498143	Reps1(p)
	Actb	Rpl10a		Reps1(p)	Rpl9		Actb	Actb		LOC363720	LOC363720
	Rpl10a	LOC498143		Rpl14	Rpl14		Gapdh	Gapdh		Actb	Actb
	Rpl9	Rpl9		Actb	Actb		Rpl9	Rpl9		Rpl9	Rpl9
